# Supplementary material for: Virtual reality therapy in managing cancer pain in middle-aged and elderly: a systematic review and meta-analysis
Source: PeerJ. 2024 Dec 13;12:e18701. doi: 10.7717/peerj.18701 (PMC11648695; doi:10.7717/peerj.18701)
Supplement: Supplemental Information 2 [file peerj-12-18701-s002.csv]

Pain	Author/year	Experimental group			Control group
		MEAN	SD	TOTAL	MEAN	SD	TOTAL
	Basha(2022)	41.23	10.3	30	51.17	10.45	30
	Feyzioglu(2020)	1.53	1.3	19	2.16	1.72	17
	Mohammad(2018)	0.33	0.72	38	4.94	2.27	38
	Villumsen(2019)	2.34	3.22	21	5.22	3.25	20
Anxious	Author/year	Experimental group			Control group
		MEAN	SD	TOTAL	MEAN	SD	TOTAL
	Gao(2022)	36.23	8.38	30	39.83	9.47	30
	Mohammad(2018)	37.68	3.3	33	51.13	9.72	38
	Turrado(2021)	13.1	9.7	58	18.59	14.2	68
	Zhang(2022)	42.18	11.22	38	55.81	3.8	39
Depressed	Author/year	Experimental group			Control group
		MEAN	SD	TOTAL	MEAN	SD	TOTAL
	Turrado(2021)	2.2	3.8	58	5.1	8.26	68
	Zhang(2022)	46.63	9.82	38	50.21	3.8	39
Quality of life	Author/year	Experimental group			Control group
		MEAN	SD	TOTAL	MEAN	SD	TOTAL
	Villumsen(2019)	121.9	13.6	21	120.7	16.2	20
	Zhang(2022)	104.7	13.33	38	73.44	6.5	39
Pain in all age groups	Author/year	Experimental group			Control group
		MEAN	SD	TOTAL	MEAN	SD	TOTAL
	Basha 2022	41.23	10.3	30	51.17	10.45	30
	Feyzioglu 2020	1.53	1.3	19	2.16	1.72	17
	Mohammad 2018	0.33	0.72	38	4.94	2.27	38
	Villumsen 2019	2.34	3.22	21	5.22	3.25	20
	Gerceker 2021	2.9	2	21	5.4	2	21
	Gershon 2004	3.25	1.3	30	5.56	2.35	29
	Wolitzky 2005	4.12	0.85	25	7.21	2.25	25
	Tennant 2020	10.2	15.26	61	11.6	15.44	29
	Wong 2020	14.81	2.93	54	17.83	4.69	54
